# Supplementary material for: Nursing-Sensitive Outcomes among Patients Cared for in Paediatric Intensive Care Units: A Scoping Review
Source: Int J Environ Res Public Health. 2021 Sep 9;18(18):9507. doi: 10.3390/ijerph18189507 (PMC8468044; doi:10.3390/ijerph18189507)
Supplement: Supplementary file 1 [file ijerph-18-09507-s001.zip]

Archive with 1 entries (1 files):
- ijerph-1359623-supplementary.pdf
